# Supplementary material for: Aurora Kinase A Is Involved in Controlling the Localization of Aquaporin-2 in Renal Principal Cells
Source: Int J Mol Sci. 2022 Jan 11;23(2):763. doi: 10.3390/ijms23020763 (PMC8776063; doi:10.3390/ijms23020763)
Supplement: Supplementary file 1 [file ijms-23-00763-s001.zip]

Archive with 1 entries (1 files):
- ijms-1513586-supplementary.pdf
